# Supplementary material for: A distant relationship?—investigation of correlations between DNA isolated from backspatter traces recovered from firearms, wound profile characteristics, and shooting distance
Source: Int J Legal Med. 2020 Jul 20;134(5):1619–28. doi: 10.1007/s00414-020-02374-1 (PMC8211572; doi:10.1007/s00414-020-02374-1)
Supplement: Supplementary file 1 — (XLSX 22 kb) [file 414_2020_2374_MOESM1_ESM.xlsx]

## Sheet: Tabelle1
Supplementary Table 1. All quantification values of each weapon, sampling location and replicates for every distance
Code: Firearm (P = Pistol, R=Revolver) - Distance in cm - Replicate - Sampling Location
Sampling location A: The outside surface of the frame and slide (pistol)
Sampling location B: The inside surface of the barrel
Sampling location C: The outer surface of the barrel and area around the recoil spring with open slide (pistol only)
Sampling location X: Other part of surface where backspatter was visible, but not attributable to A, B or C
SD = Standard deviation
DNA amounts for each sampling location						Total DNA amounts for each shot
Pistol			Revolver			Pistol			Revover
Code	DNA amount [ng]		Code	DNA amount [ng]		Code	DNA amount [ng]		Code	DNA amount [ng]
P-0-1-A	285.88		R-0-1-A	405.365		P-0-1	571.355		R-0-1	585.705
P-0-2-A	311.16		R-0-2-A	79.83		P-0-2	456.71		R-0-2	80.035
P-0-3-A	591.66		R-0-3-A	85.27		P-0-3	861.19		R-0-3	95.93
Sum	1188.7		Sum	570.465		Sum	1889.26		Sum	761.67
Mean	396.233		Mean	190.155		Mean	629.752		Mean	253.89
SD	169.716		SD	186.397		SD	208.467		SD	287.47
P-0-1-B	2.005		R-0-1-B	180.34		P-5-1	42.88		R-5-1	0.02
P-0-2-B	45.2		R-0-2-B	0.205		P-5-2	99.105		R-5-2	0.95
P-0-3-B	16.92		R-0-3-B	10.66		P-5-3	0.865		R-5-3	0.57
Sum	64.125		Sum	191.205		Sum	142.85		Sum	1.54
Mean	21.375		Mean	63.735		Mean	47.6167		Mean	0.513333
SD	21.9394		SD	101.118		SD	49.291		SD	0.467582
P-0-1-C	283.47		R-5-1-A	0.02		P-10-1	89.155		R-10-1	0.535
P-0-2-C	100.35		R-5-2-A	0.89		P-10-2	0.765		R-10-2	0
P-0-3-C	252.61		R-5-3-A	0.57		P-10-3	2.175		R-10-3	1.25
Sum	636.43		Sum	1.48		Sum	92.095		Sum	1.785
Mean	212.143		Mean	0.493333		Mean	30.6983		Mean	0.595
SD	98.0377		SD	0.440038		SD	50.6299		SD	0.627156
P-5-1-A	41.335		R-5-1-B	0		P-15-1	1.87487		R-15-1	0.760558
P-5-2-A	96.185		R-5-2-B	0.06		P-15-2	169.919		R-15-2	57.879
P-5-3-A	0.865		R-5-3-B	0		P-15-3	23.7406		R-15-3	397.952
Sum	138.385		Sum	0.06		Sum	195.534		Sum	456.592
Mean	46.1283		Mean	0.02		Mean	65.1781		Mean	152.197
SD	47.8404		SD	0.034641		SD	91.3646		SD	214.738
P-5-1-B	0.02		R-10-1-A	0.535		P-20-1	0		R-20-1	0.169621
P-5-2-B	0.06		R-10-2-A	0		P-20-2	2.09476		R-20-2	242.909
P-5-3-B	0		R-10-3-A	1.25		P-20-3	58.4674		R-20-3	930.601
Sum	0.08		Sum	1.785		Sum	60.5622		Sum	1173.68
Mean	0.0266667		Mean	0.595		Mean	20.1874		Mean	391.227
SD	0.0305505		SD	0.627156		SD	33.168		SD	482.622
P-5-1-C	1.525		R-10-1-B	0		P-30-1	1.56947		R-30-1	0
P-5-2-C	2.86		R-10-2-B	0		P-30-2	0.794342		R-30-2	216.546
P-5-3-C	0		R-10-3-B	0		P-30-3	0		R-30-3	128.532
Sum	4.385		Sum	0		Sum	2.36381		Sum	345.078
Mean	1.46167		Mean	0		Mean	0.787936		Mean	115.026
SD	1.43105		SD	0		SD	0.784753		SD	108.903
P-10-1-A	7.655		R-15-1-A	0.760558		P-50-1	0.0979412		R-50-1	0
P-10-2-A	0.6		R-15-2-A	56.5877		P-50-2	0		R-50-2	0
P-10-3-A	2.14		R-15-3-A	323.746		P-50-3	0		R-50-3	0
Sum	10.395		Sum	381.094		Sum	0.0979412		Sum	0
Mean	3.465		Mean	127.031		Mean	0.0326471		Mean	0
SD	3.70944		SD	172.632		SD	0.0565464		SD	0
P-10-1-B	0		R-15-1-B	0
P-10-2-B	0		R-15-2-B	1.29131
P-10-3-B	0		R-15-3-B	74.2064
Sum	0		Sum	75.4977
Mean	0		Mean	25.1659
SD	0		SD	42.4752
P-10-1-C	81.5		R-20-1-A	0.169621
P-10-2-C	0.165		R-20-2-A	0.000a
P-10-3-C	0.035		R-20-3-A	470.747
Sum	81.7		Sum	470.917
Mean	27.2333		Mean	235.458
SD	46.9964		SD	332.749
P-0-1-A	285.88		R-20-1-B	0
P-0-2-A	311.16		R-20-2-B	0.136791
P-0-3-A	591.66		R-20-3-B	1.64696
Sum	1188.7		Sum	1.78376
Mean	396.233		Mean	0.594585
SD	169.716		SD	0.91395
P-0-1-B	2.005
P-0-2-B	45.2		R-20-2-X1	97.0429
P-0-3-B	16.92		R-20-2-X2	145.729
Sum	64.125		R-20-3-X1	242.299
Mean	21.375		R-20-3-X2	141.898
SD	21.9394		R-20-3-X3	74.0098
			Sum	700.979
P-0-1-C	283.47		Mean	140.196
P-0-2-C	100.35		SD	64.6168
P-0-3-C	252.61
Sum	636.43		R-30-1-A	0
Mean	212.143		R-30-2-A	99.9275
SD	98.0377		R-30-3-A	4.371
			Sum	104.299
P-5-1-A	41.335		Mean	34.7662
P-5-2-A	96.185		SD	56.4737
P-5-3-A	0.865
Sum	138.385		R-30-1-B	0
Mean	46.1283		R-30-2-B	0
SD	47.8404		R-30-3-B	0
			Sum	0
P-5-1-B	0.02		Mean	0
P-5-2-B	0.06		SD	0
P-5-3-B	0
Sum	0.08		R-30-2-X1	29.7603
Mean	0.0266667		R-30-2-X2	86.8586
SD	0.0305505		R-30-3-X1	124.161
			Sum	240.78
P-5-1-C	1.525		Mean	80.2598
P-5-2-C	2.86		SD	47.5449
P-5-3-C	0
Sum	4.385		R-50-1-A	0
Mean	1.46167		R-50-2-A	0
SD	1.43105		R-50-3-A	0
			Sum	0
P-10-1-A	7.655		Mean	0
P-10-2-A	0.6		SD	0
P-10-3-A	2.14
Sum	10.395		R-50-1-B	0
Mean	3.465		R-50-2-B	0
SD	3.70944		R-50-3-B	0
			Sum	0
P-10-1-B	0		Mean	0
P-10-2-B	0		SD	0
P-10-3-B	0
Sum	0
Mean	0
SD	0
P-10-1-C	81.5
P-10-2-C	0.165
P-10-3-C	0.035
Sum	81.7
Mean	27.2333
SD	46.9964
P-15-1-A	0
P-15-2-A	144.461
P-15-3-A	23.2217
Sum	167.683
Mean	55.8943
SD	77.5751
P-15-1-B	0
P-15-2-B	20.0699
P-15-3-B	0.0704658
Sum	20.1404
Mean	6.71347
SD	11.5671
P-15-1-C	0
P-15-2-C	5.38743
P-15-3-C	0.448419
Sum	5.83585
Mean	1.94528
SD	2.98941
P-15-1-X	1.87487
P-20-1-A	0
P-20-2-A	0.000a
P-20-3-A	55.4502
Sum	55.4502
Mean	27.7251
SD	39.2092
P-20-1-B	0
P-20-2-B	0.0896838
P-20-3-B	0.166556
Sum	0.256239
Mean	0.0854131
SD	0.0833599
P-20-1-C	0
P-20-2-C	2.00507
P-20-3-C	2.85066
Sum	4.85574
Mean	1.61858
SD	1.4641
P-30-1-A	0.557321
P-30-2-A	0.755906
P-30-3-A	0
Sum	1.31323
Mean	0.437742
SD	0.391884
P-30-1-B	0.948086
P-30-2-B	0
P-30-3-B	0
Sum	0.948086
Mean	0.316029
SD	0.547378
P-30-1-C	0.0640598
P-30-2-C	0.038b
P-30-3-C	0
Sum	0.0640598
Mean	0.0320299
SD	0.0452971
P-50-1-A	0.0979412
P-50-2-A	0
P-50-3-A	0
Sum	0.0979412
Mean	0.0326471
SD	0.0565464
P-50-1-B	0
P-50-2-B	0
P-50-3-B	0
Sum	0
Mean	0
SD	0
P-50-1-C	0
P-50-2-C	0
P-50-3-C	0
Sum	0
Mean	0
SD	0
a wet and dry sample confused with R-20-2-A
b previous negative sample: 0.210 ng
