# Supplementary material for: A distant relationship?—investigation of correlations between DNA isolated from backspatter traces recovered from firearms, wound profile characteristics, and shooting distance
Source: Int J Legal Med. 2020 Jul 20;134(5):1619–28. doi: 10.1007/s00414-020-02374-1 (PMC8211572; doi:10.1007/s00414-020-02374-1)
Supplement: Supplementary file 2 — (XLSX 11 kb) [file 414_2020_2374_MOESM2_ESM.xlsx]

## Sheet: Tabelle1
Supplementary Table 2. All negative samples with positive quantification results
Code: Firearm (P = Pistol, R=Revolver) - Distance in cm - Replicate - Sampling Location - N = Negative
Exception: Number of shooting event - Firearm - Sampling Location - N = Negative, for inital cleaning procedure before the first shot
Sampling location A: The outside surface of the frame and slide
Sampling location C: The outer surface of the barrel and area around the recoil spring with open slide (pistol only)
Donor STR systems are evaluated to assess whether contamination or inefficient cleaning lead to positive quantification results.
Code	DNA concentration [ng/µL]	DNA concentration of next sample [ng/µL]	Relative amount of next sample [%]	Correct STR Systems from donor	Remarks
Pistol
1-P-A-N	0.0007	0.1531	0.46	-	Initial cleaning before first shot, no donor contact was present
1-P-C-N	0.0052	1.6300	0.32	-	Initial cleaning before first shot, no donor contact was present
P-0-1-A-N	0.0092	4.8159	0.19	17/17
P-0-1-C-N	0.0058	2.0070	0.29	12/17
P-0-2-A-N	0.0115	7.8583	0.15	13/17
P-0-2-C-N	0.0019	4.2215	0.05	12/17
P-5-1-A-N	0.0027	1.9237	0.14	16/17
P-5-1-C-N	0.0020	0.0572	3.5	14/17
P-10-1-C-N	0.0005	0.0033	15.15	0/17	DNA conc. too low, only noise
P-15-2-A-N	0.0006	0.3625	0.17	3/17	DNA conc. too low, 21 minor peaks btween 20 and 277 RFU, attributable to different involved persons
P-30-1-C-N	0.0042	0.0006	700	16/17	Possible carry-over to next sample. Noted in Supp. Table 1.
2-P-C-N	0.0010	0.0010	100	-	Initial cleaning before first shot, no donor contact was present
Revolver
1-R-A-N	0.0005	0.0107	4.67	-	Initial cleaning before first shot, no donor contact was present
R-0-1-A-N	0.0005	1.5966	0.03	2/17
R-0-2-A-N	0.0008	1.7054	0.05	0/17
R-20-2-A-N	0.0114	3.4182	0.33	15/17
Total: 16 of 114 negative samples (14%)
