# Supplementary material for: A distant relationship?—investigation of correlations between DNA isolated from backspatter traces recovered from firearms, wound profile characteristics, and shooting distance
Source: Int J Legal Med. 2020 Jul 20;134(5):1619–28. doi: 10.1007/s00414-020-02374-1 (PMC8211572; doi:10.1007/s00414-020-02374-1)
Supplement: Supplementary file 3 — (XLSX 44 kb) [file 414_2020_2374_MOESM3_ESM.xlsx]

## Sheet: Manual Cuts
Supplementary Table 3. Wound channel evaluation
Quantification of the wound channel done by polygon method (Schyma, 2010)
Sheet 1: Manual gelatin cuts			Sheet 2: CT slices produced with InVesalius v3.1.1
Polygon perimeter claculation done with ImageJ v.1.52d
Code: Firearm (P = Pistol, R = Revolver) - Distance in cm - Replicate
Pistol
	P-0-1	P-0-2	P-0-3	Mean			P-5-1	P-5-2	P-5-3	Mean			P-10-1	P-10-2	P-10-3	Mean			P-15-1	P-15-2	P-15-3	Mean			P-20-1	P-20-2	P-20-3	Mean			P-30-1	P-30-2	P-30-3	Mean			P-50-1	P-50-2	P-50-3	Mean
Wound Cavity [cm]	Polygon Perimeter [cm]	Polygon Perimeter [cm]	Polygon Perimeter [cm]	Polygon Perimeter [cm]	St. Dev. [cm]	Wound Cavity [cm]	Polygon Perimeter [cm]	Polygon Perimeter [cm]	Polygon Perimeter [cm]	Polygon Perimeter [cm]	St. Dev. [cm]	Wound Cavity [cm]	Polygon Perimeter [cm]	Polygon Perimeter [cm]	Polygon Perimeter [cm]	Polygon Perimeter [cm]	St. Dev. [cm]	Wound Cavity [cm]	Polygon Perimeter [cm]	Polygon Perimeter [cm]	Polygon Perimeter [cm]	Polygon Perimeter [cm]	St. Dev. [cm]	Wound Cavity [cm]	Polygon Perimeter [cm]	Polygon Perimeter [cm]	Polygon Perimeter [cm]	Polygon Perimeter [cm]	St. Dev. [cm]	Wound Cavity [cm]	Polygon Perimeter [cm]	Polygon Perimeter [cm]	Polygon Perimeter [cm]	Polygon Perimeter [cm]	St. Dev. [cm]	Wound Cavity [cm]	Polygon Perimeter [cm]	Polygon Perimeter [cm]	Polygon Perimeter [cm]	Polygon Perimeter [cm]	St. Dev. [cm]
1	10.895	11.59	9.852	10.779	0.874787	1	3.008	2.822	2.834	2.888	0.104096	1	2.842	3.309	3.226	3.12567	0.249143	1	2.593	2.088	1.776	2.15233	0.412282	1	1.617	3.138	1.36	2.03833	0.960969	1	2.787	3.241	3.144	3.05733	0.239086	1	2.169	3.425	2.797	2.797	0.628
2	10.474	10.799	8.741	10.0047	1.10637	2	3.912	3.688	3.592	3.73067	0.164211	2	2.06	4.487	3.534	3.36033	1.22278	2	2.659	2.006	1.953	2.206	0.393204	2	1.595	2.943	1.652	2.06333	0.762347	2	4.251	3.842	3.242	3.77833	0.507504	2	1.576	4.373	3.685	3.21133	1.45742
3	10.608	11.862	9.393	10.621	1.23455	3	4.43	3.851	4.075	4.11867	0.291959	3	3.353	4.897	4.411	4.22033	0.789461	3	3.654	1.955	1.887	2.49867	1.00113	3	1.723	3.632	2.008	2.45433	1.0298	3	4.85	3.691	2.765	3.76867	1.04467	3	2.885	4.547	4.073	3.835	0.85618
4	12.402	13.436	9.9	11.9127	1.81808	4	4.949	4.516	4.51	4.65833	0.251743	4	5.476	5.801	5.183	5.48667	0.309138	4	3.908	2.187	2.654	2.91633	0.889986	4	2.167	4.584	2.613	3.12133	1.28619	4	5.155	4.358	2.631	4.048	1.29024	4	4.138	4.239	3.873	4.08333	0.189025
5	11.47	11.538	9.619	10.8757	1.08884	5	5.226	4.178	4.324	4.576	0.56763	5	4.796	5.645	5.636	5.359	0.487593	5	4.471	2.292	2.942	3.235	1.11866	5	2.451	4.361	2.701	3.171	1.03812	5	5.262	4.979	3.993	4.74467	0.666164	5	5.104	4.344	4.401	4.61633	0.423292
6	9.828	10.116	8.209	9.38433	1.028	6	4.897	4.47	4.532	4.633	0.230723	6	5.28	4.215	5.755	5.08333	0.788612	6	4.204	2.226	2.502	2.97733	1.07125	6	2.222	3.156	2.436	2.60467	0.489311	6	4.958	4.793	2.527	4.09267	1.35841	6	4.301	4.029	3.803	4.04433	0.249354
7	8.536	8.262	6.966	7.92133	0.838609	7	4.902	4.278	4.399	4.52633	0.330914	7	4.683	3.986	5.542	4.737	0.779404	7	3.837	1.755	2.482	2.69133	1.05667	7	1.581	3.05	2.195	2.27533	0.737787	7	3.78	4.725	1.727	3.41067	1.53274	7	4.414	3.149	2.874	3.479	0.821325
8	6.405	7.38	5.777	6.52067	0.807735	8	5.137	3.2	3.968	4.10167	0.975393	8	3.917	4.526	4.145	4.196	0.307687	8	4.364	1.568	2.269	2.73367	1.45476	8	1.725	2.069	2.555	2.11633	0.41702	8	3.634	5.492	2.461	3.86233	1.52835	8	3.87	3.164	2.603	3.21233	0.634881
9	5.001	5.615	5.158	5.258	0.318981	9	4.293	3.164	4.234	3.897	0.635482	9	4.629	4.882	3.553	4.35467	0.705694	9	4.552	1.781	1.94	2.75767	1.55597	9	1.85	2.711	3.163	2.57467	0.667032	9	4.577	5.373	3.602	4.51733	0.887006	9	3.452	4.068	2.463	3.32767	0.809692
10	4.747	4.99	4.29	4.67567	0.35541	10	2.71	4.114	4.3	3.708	0.869282	10	3.003	2.315				10	3.991	1.454	1.81	2.41833	1.37355	10	1.59	2.283	3.412	2.42833	0.919653	10	3.636	5.63	3.407	4.22433	1.22272	10	2.859	2.743	2.327	2.643	0.279743
11	3.965	3.979	3.369	3.771	0.348213	11	1.778	1.001	3.985	2.25467	1.54805	11	2.067	1.031				11	3.373	0.954	1.977	2.10133	1.21428	11	1.684	1.586	3.727	2.33233	1.20881	11	2.326	5.495	2.319	3.38	1.83165	11	2.71	1.468	1.431	1.86967	0.727985
12	2.821	3.602	3.102	3.175	0.395584	12	1.505	0.522	2.788	1.605	1.1363	12	1.885					12	3.199	1.353	2.247	2.26633	0.923152	12	2.037	1.943	3.377	2.45233	0.802163	12	1.892	5.191				12	2.225	0.968	1.763	1.652	0.635809
13	2.666	2.569	3.064	2.76633	0.26231	13	1.915	0.852	1.736	1.501	0.569132	13	2.172					13	2.612		2.983			13	1.958					13	1.47					13	1.152	1.126	1.997	1.425	0.495537
14			2.529			14			1.199			14	1.505					14			2.392			14	2.004					14						14	0.912	1.597
15						15						15						15			2.082			15						15						15
16						16						16						16						16						16						16
Sum:	99.818	105.738	89.969	97.6653	10.4775	Sum:	48.662	40.656	50.476	46.1983	7.67493	Sum:	47.668	45.094	40.985	39.923	5.63952	Sum:	47.417	21.619	33.896	30.9543	12.4649	Sum:	26.204	35.456	31.199	29.6323	10.3192	Sum:	48.578	56.81	31.818	42.8843	12.1085	Sum:	41.767	43.24	38.09	40.196	8.20824
Revolver
	R-0-1	R-0-2	R-0-3	Mean			R-5-1	R-5-2	R-5-3	Mean			R-10-1	R-10-2	R-10-3	Mean			R-15-1	R-15-2	R-15-3	Mean			R-20-1	R-20-2	R-20-3	Mean			R-30-1	R-30-2	R-30-3	Mean			R-50-1	R-50-2	R-50-3	Mean
Wound Cavity [cm]	Polygon Perimeter [cm]	Polygon Perimeter [cm]	Polygon Perimeter [cm]	Polygon Perimeter [cm]	St. Dev. [cm]	Wound Cavity [cm]	Polygon Perimeter [cm]	Polygon Perimeter [cm]	Polygon Perimeter [cm]	Polygon Perimeter [cm]	St. Dev. [cm]	Wound Cavity [cm]	Polygon Perimeter [cm]	Polygon Perimeter [cm]	Polygon Perimeter [cm]	Polygon Perimeter [cm]	St. Dev. [cm]	Wound Cavity [cm]	Polygon Perimeter [cm]	Polygon Perimeter [cm]	Polygon Perimeter [cm]	Polygon Perimeter [cm]	St. Dev. [cm]	Wound Cavity [cm]	Polygon Perimeter [cm]	Polygon Perimeter [cm]	Polygon Perimeter [cm]	Polygon Perimeter [cm]	St. Dev. [cm]	Wound Cavity [cm]	Polygon Perimeter [cm]	Polygon Perimeter [cm]	Polygon Perimeter [cm]	Polygon Perimeter [cm]	St. Dev. [cm]	Wound Cavity [cm]	Polygon Perimeter [cm]	Polygon Perimeter [cm]	Polygon Perimeter [cm]	Polygon Perimeter [cm]	St. Dev. [cm]
1	5.504	5.713	7	6.07233	0.810151	1	2.365	1.521	1.666	1.85067	0.451287	1	1.295	1.096	2.875	1.75533	0.974751	1	1.928	1.708	0.908	1.51467	0.536781	1	1.902	0.792	2.856	1.85	1.03298	1	2	1.45	1.497	1.649	0.304882	1	1.044	1.661	1.562	1.42233	0.331364
2	6.773	6.719	5.173	6.22167	0.908573	2	0.723	2.694	1.19	1.53567	1.02996	2	1.059	1.558	0.779	1.132	0.394597	2	0.852	1.002	1.285	1.04633	0.219878	2	1.233	0.874	0.882	0.996333	0.204998	2	1.072	1.185	1.399	1.21867	0.166079	2	1.108	2.408	1.036	1.51733	0.77218
3	6.251	7.083	6.032	6.45533	0.554495	3	0.841	0.826	2.487	1.38467	0.954678	3	1.748	1.416	0.944	1.36933	0.404026	3	1.035	1.271	1.066	1.124	0.128246	3	1.129	0.802	0.87	0.933667	0.172547	3	1.124	1.199	1.873	1.39867	0.412493	3	0.473	1.062	1.572	1.03567	0.549973
4	5.819	5.661	5.935	5.805	0.137535	4	0.981	0.926	0.551	0.819333	0.234005	4	1.137	0.771	1.475	1.12767	0.352093	4	0.953	1.07	1.427	1.15	0.246919	4	0.981	0.764	1.804	1.183	0.548637	4	0.933	2.031	2.221	1.72833	0.695299	4	1.619	0.858	2	1.49233	0.581442
5	3.199	4.045	4.727	3.99033	0.765465	5	0.995	0.918	0.852	0.921667	0.0715705	5	1.082	0.709	0.825	0.872	0.19089	5	1.697	1.537	0.947	1.39367	0.395011	5	0.879	0.662	1.07	0.870333	0.204138	5	1.1	2.288	1.872	1.75333	0.602824	5	1.664	1.226	1.946	1.612	0.362806
6	1.838	2.112	2.258	2.06933	0.213226	6	0.904	0.873	0.698	0.825	0.111072	6	3.041	0.421	1.943	1.80167	1.31571	6	1.971	1.28	1.642	1.631	0.345631	6	0.818	1.815	0.733	1.122	0.601659	6	0.757	1.635	2.518	1.63667	0.880501	6	1.532	1.005	1.968	1.50167	0.482216
7	2.012	2.33	1.937	2.093	0.208646	7	1.46	0.694	0.751	0.968333	0.426749	7	3.488	1.971	0.946	2.135	1.27891	7	1.972	1.072	1.806	1.61667	0.478942	7	0.74	1.825	0.71	1.09167	0.635262	7	0.869	0.905	2.674	1.48267	1.03188	7	1.492	0.825	1.971	1.42933	0.575564
8	1.586	2.365	1.651	1.86733	0.432216	8	2.709	1.327	0.693	1.57633	1.03087	8	2.512	2.37	1.033	1.97167	0.816004	8	1.984	1.002	2.125	1.70367	0.611737	8	1.125	2.307	1.353	1.595	0.62706	8	0.713	1.13	3.123	1.65533	1.28802	8	1.303	0.744	2.103	1.38333	0.683052
9	2.009	3.058	2.059	2.37533	0.591735	9	2.711	1.733	1.847	2.097	0.534786	9	2.351	1.773	0.735	1.61967	0.818839	9	2.689	0.954	2.427	2.02333	0.935289	9	1.724	2.383	1.221	1.776	0.582743	9	2.601	1.134	2.715	2.15	0.881726	9	1.091	1.181	2.718	1.66333	0.914476
10	1.532	2.261	1.591	1.79467	0.404933	10	2.567	1.783	1.519	1.95633	0.545077	10		2.159	1.298			10	2.499	1.705	2.11	2.10467	0.397027	10	1.517	1.334	1.366	1.40567	0.097736	10	2.618	1.007	1.859	1.828	0.805947	10	1.791	1.208	2.308	1.769	0.55033
11	2.359	1.126	1.482	1.65567	0.63458	11	2.502	0.821	1.117	1.48	0.897367	11		1.714	0.738			11	2.313	1.814	1.79	1.97233	0.29527	11	1.62	0.894	1.851	1.455	0.499381	11	2.565	1.199	2.102	1.95533	0.69471	11	1.795	1.467	1.909	1.72367	0.229472
12	1.774	0.549	1.643	1.322	0.672634	12	2.094	0.79	1.784	1.556	0.681243	12		1.149				12	0.829	1.985	2.327	1.71367	0.784995	12	1.747	0.703	2.242	1.564	0.785651	12	2.222	1.09	2.289	1.867	0.673735	12	1.591	2.082	2.117	1.93	0.294104
13	1.991		1.449			13	2.042		1.863			13		1.065				13	0.638	2.121	2.765	1.84133	1.09073	13	2.127	0.764	1.972	1.621	0.746219	13		0.667				13		1.511	2.516
14	0.944		1.262			14	1.075		1.895			14		1.789				14	0.984		2.876			14	2.113		1.739			14						14		0.669	2.877
15						15						15						15						15						15						15
16						16						16						16						16						16						16
Sum:	43.591	43.022	44.199	41.722	6.33419	Sum:	23.969	14.906	18.913	16.971	6.96867	Sum:	17.713	19.961	13.591	13.7843	6.54582	Sum:	22.344	18.521	25.501	20.8353	6.46646	Sum:	19.655	15.919	20.669	17.4637	6.73901	Sum:	18.574	16.92	26.142	20.323	8.4381	Sum:	16.503	17.907	28.603	18.48	6.32698

## Sheet: CT slices
Supplementary Table 3. Wound channel evaluation
Quantification of the wound channel done by polygon method (Schyma, 2010)
Sheet 1: Manual gelatin cuts			Sheet 2: CT slices produced with InVesalius v3.1.1
Polygon perimeter claculation done with imageJ v.1.52d
Code: Firearm (P = Pistol, R=Revolver) - Distance in cm - Replicate
Pistol
	P-0-1	P-0-2	P-0-3	Mean			P-5-1	P-5-2	P-5-3	Mean			P-10-1	P-10-2	P-10-3	Mean			P-15-1	P-15-2	P-15-3	Mean			P-20-1	P-20-2	P-20-3	Mean			P-30-1	P-30-2	P-30-3	Mean			P-50-1	P-50-2	P-50-3	Mean
Wound Cavity [cm]	Polygon Perimeter [cm]	Polygon Perimeter [cm]	Polygon Perimeter [cm]	Polygon Perimeter [cm]	St. Dev. [cm]	Wound Cavity [cm]	Polygon Perimeter [cm]	Polygon Perimeter [cm]	Polygon Perimeter [cm]	Polygon Perimeter [cm]	St. Dev. [cm]	Wound Cavity [cm]	Polygon Perimeter [cm]	Polygon Perimeter [cm]	Polygon Perimeter [cm]	Polygon Perimeter [cm]	St. Dev. [cm]	Wound Cavity [cm]	Polygon Perimeter [cm]	Polygon Perimeter [cm]	Polygon Perimeter [cm]	Polygon Perimeter [cm]	St. Dev. [cm]	Wound Cavity [cm]	Polygon Perimeter [cm]	Polygon Perimeter [cm]	Polygon Perimeter [cm]	Polygon Perimeter [cm]	St. Dev. [cm]	Wound Cavity [cm]	Polygon Perimeter [cm]	Polygon Perimeter [cm]	Polygon Perimeter [cm]	Polygon Perimeter [cm]	St. Dev. [cm]	Wound Cavity [cm]	Polygon Perimeter [cm]	Polygon Perimeter [cm]	Polygon Perimeter [cm]	Polygon Perimeter [cm]	St. Dev. [cm]
1	9.539	10.442	9.413	9.798	0.561267	1	2.702	1.155	1.133	1.66333	0.899579	1	1.316	1.307	1.076	1.233	0.13604	1	0.977	1.165	0.832	0.991333	0.166962	1	1.078	1.114	0.982	1.058	0.0682349	1	1.696	1.574	2.123	1.79767	0.288275	1	1.084	1.334	1.358	1.25867	0.151741
2	8.562	10.088	8.577	9.07567	0.876738	2	3.615	2.276	1.777	2.556	0.950453	2	1.637	1.59	1.812	1.67967	0.116989	2	1.339	1.414	1.149	1.30067	0.136596	2	1.293	1.435	1.334	1.354	0.0730821	2	1.934	2.267	2.079	2.09333	0.166962	2	1.411	3.499	1.731	2.21367	1.12457
3	10.204	11.837	9.148	10.3963	1.35478	3	4.417	2.315	3.49	3.40733	1.05344	3	2.167	2.069	2.137	2.12433	0.0502129	3	1.519	1.614	1.25	1.461	0.188804	3	1.369	2.473	1.536	1.79267	0.595073	3	3.824	1.541	1.172	2.179	1.43651	3	1.366	2.795	3.064	2.40833	0.912652
4	11.917	11.722	8.699	10.7793	1.80426	4	4.486	1.814	3.333	3.211	1.34017	4	3.843	3.603	3.692	3.71267	0.121327	4	2.361	1.744	1.366	1.82367	0.502261	4	1.383	4.514	1.696	2.531	1.72444	4	3.727	3.588	1.197	2.83733	1.42227	4	3.389	2.872	3.262	3.17433	0.269419
5	10.753	10.981	9.253	10.329	0.938791	5	4.852	2.627	3.793	3.75733	1.11293	5	3.685	4.232	3.725	3.88067	0.30492	5	2.708	1.812	1.433	1.98433	0.654737	5	1.438	4.103	1.996	2.51233	1.40553	5	4.778	3.127	1.162	3.02233	1.81027	5	3.554	1.393	3.904	2.95033	1.36
6	9.285	10.205	7.925	9.13833	1.14705	6	4.786	3.304	3.793	3.961	0.755148	6	2.919	2.467	4.867	3.41767	1.27534	6	3.173	1.702	1.45	2.10833	0.930598	6	1.463	1.729	1.746	1.646	0.15871	6	4.451	3.459	0	2.63667	2.33667	6	2.735	3.147	3.443	3.10833	0.35558
7	7.817	7.779	6.376	7.324	0.821212	7	4.866	4.15	3.839	4.285	0.526641	7	2.371	2.694	5.098	3.38767	1.48997	7	3.027	1.702	1.452	2.06033	0.846439	7	1.535	3.032	1.767	2.11133	0.805715	7	4.331	4.697	0	3.00933	2.61258	7	3.006	3.065	2.603	2.89133	0.251441
8	5.979	6.949	5.058	5.99533	0.945606	8	5.009	2.409	3.32	3.57933	1.31926	8	2.558	3.31	4.215	3.361	0.829676	8	3.539	1.667	1.46	2.222	1.14524	8	1.373	2.807	1.976	2.052	0.720015	8	3.363	4.437	0	2.6	2.31482	8	1.817	2.769	1.816	2.134	0.549926
9	4.306	4.73	4.631	4.55567	0.221811	9	4.293	2.688	3.176	3.38567	0.822786	9	1.486	3.418	2.835	2.57967	0.990986	9	4.007	1.616	1.406	2.343	1.44489	9	1.322	1.804	2.065	1.73033	0.376938	9	2.474	5.499	0	2.65767	2.7541	9	1.58	3.233	1.869	2.22733	0.882839
10	3.642	4.575	4.132	4.11633	0.466697	10	3.657	2.677	3.082	3.13867	0.492451	10	1.557	4.499	2.726	2.92733	1.4813	10	4.052	1.446	1.667	2.38833	1.44501	10	1.309	2.558	2.807	2.22467	0.802704	10	2.653	4.982	0	2.545	2.49276	10	2.495	2.835	2.019	2.44967	0.409885
11	2.979	3.795	2.168	2.98067	0.813501	11	2.422	2.931	3.43	2.92767	0.504008	11	1.247					11	3.788	1.349	1.805	2.314	1.29672	11	1.525	1.59	2.558	1.891	0.578553	11	2.467	5.103	0.726	2.76533	2.2037	11	1.463	1.476	1.697	1.54533	0.131508
12	2.698	2.967	2.907	2.85733	0.14121	12	1.729		2.245			12	1.202					12	2.21	1.292	1.837	1.77967	0.461678	12	1.863	1.418	3.453	2.24467	1.06984	12	2.316	5.493	1.887	3.232	1.9698	12	1.669	1.396	1.671	1.57867	0.158197
13	2.452	2.347		2.3995	0.0742462	13	1.112		1.869			13	1.266					13	2.082	1.23	2.035	1.78233	0.478912	13	2.037	2.19	3.439	2.55533	0.769092	13	1.382	3.854				13	1.652	1.331	1.802	1.595	0.240618
14						14			1.617			14	1.797					14	1.977	1.205	2.169	1.78367	0.510252	14	2.083	1.967	2.898	2.316	0.507353	14	1.293	2.782				14	1.322	1.509
15						15						15						15			1.998			15	2.622					15						15	0.905
16						16						16						16						16						16						16
Sum:	90.133	98.417	78.287	89.7455	10.1672	Sum:	47.946	28.346	39.897	35.8723	9.77686	Sum:	29.051	29.189	32.183	28.3037	6.79676	Sum:	36.759	20.958	23.309	26.3427	10.2091	Sum:	23.693	32.734	30.253	28.0193	9.65528	Sum:	40.689	52.403	10.346	31.3757	21.8087	Sum:	29.448	32.654	30.239	29.535	6.79837
Revolver
	R-0-1	R-0-2	R-0-3	R-0	Average		R-5-1	R-5-2	R-5-3	R-5	Average		R-10-1	R-10-2	R-10-3	R-10	Average		R-15-1	R-15-2	R-15-3	R-15	Average		R-20-1	R-20-2	R-20-3	R-20	Average		R-30-1	R-30-2	R-30-3	R-30	Average		R-50-1	R-50-2	R-50-3	R-50	Average
Wound Cavity [cm]	Polygon Perimeter [cm]	Polygon Perimeter [cm]	Polygon Perimeter [cm]	Polygon Perimeter [cm]	St. Dev. [cm]	Wound Cavity [cm]	Polygon Perimeter [cm]	Polygon Perimeter [cm]	Polygon Perimeter [cm]	Polygon Perimeter [cm]	St. Dev. [cm]	Wound Cavity [cm]	Polygon Perimeter [cm]	Polygon Perimeter [cm]	Polygon Perimeter [cm]	Polygon Perimeter [cm]	St. Dev. [cm]	Wound Cavity [cm]	Polygon Perimeter [cm]	Polygon Perimeter [cm]	Polygon Perimeter [cm]	Polygon Perimeter [cm]	St. Dev. [cm]	Wound Cavity [cm]	Polygon Perimeter [cm]	Polygon Perimeter [cm]	Polygon Perimeter [cm]	Polygon Perimeter [cm]	St. Dev. [cm]	Wound Cavity [cm]	Polygon Perimeter [cm]	Polygon Perimeter [cm]	Polygon Perimeter [cm]	Polygon Perimeter [cm]	St. Dev. [cm]	Wound Cavity [cm]	Polygon Perimeter [cm]	Polygon Perimeter [cm]	Polygon Perimeter [cm]	Polygon Perimeter [cm]	St. Dev. [cm]
1	2.209	2.636	4.5	3.115	1.2183	1	2.95	1.145	0.562	1.55233	1.24502	1	0.913	*	0.908	0.9105	0.00353553	1	1.662	0.964	1.174	1.26667	0.358108	1	1.072	0.921	1.837	1.27667	0.491101	1	2.316	1.955	1.651	1.974	0.332907	1	2.391	1.915	0.984	1.76333	0.715657
2	3.227	3.91	5.005	4.04733	0.89692	2	1.832	1.976	0.611	1.473	0.749978	2	0.937		1.021	0.979	0.059397	2	1.317	1.237	2.367	1.64033	0.630582	2	1.281	1.143	1.042	1.15533	0.119976	2	1.314	1.084	1.078	1.15867	0.134556	2	1.03	1.693	1.126	1.283	0.3583
3	2.699	4.023	4.851	3.85767	1.08548	3	1.026	2.21	0.805	1.347	0.755504	3	1.085		1.135	1.11	0.0353553	3	1.48	1.305	1.57	1.45167	0.134753	3	1.417	1.186	1.164	1.25567	0.140151	3	1.437	1.321	2.158	1.63867	0.45348	3	0.788	1.244	1.333	1.12167	0.29237
4	1.443	3.728	5.079	3.41667	1.83788	4	1.187	1.202	0	0.796333	0.689686	4	1.136		1.134	1.135	0.00141421	4	1.323	1.316	1.472	1.37033	0.0881155	4	1.433	0.989	1.632	1.35133	0.329187	4	1.274	1.072	2.247	1.531	0.628246	4	0	1.329	1.248	0.859	0.745017
5	1.025	2.229	3.508	2.254	1.24169	5	1.096	1.032	0	0.709333	0.615134	5	1.254		1.126	1.19	0.0905097	5	1.331	1.358	1.514	1.401	0.0987877	5	1.548	1.031	1.304	1.29433	0.258636	5	1.257	1.846	2.254	1.78567	0.501231	5	0	1.172	1.255	0.809	0.701843
6	1.055	1.2	1.504	1.253	0.229144	6	1.024	0	0.77	0.598	0.533228	6	1.226		1.096	1.161	0.0919239	6	2.142	1.298	1.423	1.621	0.455507	6	1.58	0.932	1.29	1.26733	0.324594	6	1.274	1.052	2.31	1.54533	0.671459	6	0	1.131	1.353	0.828	0.725609
7	0.957	1.141	2.059	1.38567	0.590337	7	0.998	0.922	0.974	0.964667	0.0388501	7	1.161		1.125	1.143	0.0254558	7	2.417	1.313	2.024	1.918	0.559581	7	1.52	1.053	1.226	1.26633	0.236098	7	1.237	1.032	2.654	1.641	0.883251	7	0	1.097	2.235	1.11067	1.11756
8	0.926	1.09	1.248	1.088	0.161009	8	1.008	0	0.95	0.652667	0.565969	8	1.859		1.316	1.5875	0.383959	8	2.419	1.354	2.25	2.00767	0.572364	8	1.423	1.407	1.173	1.33433	0.139948	8	1.224	1.058	2.878	1.72	1.00629	8	0	1.121	1.888	1.003	0.949515
9	1.089	1.046	1.216	1.117	0.0883912	9	0.937	0	0.881	0.606	0.525558	9	2.394		0.948	1.671	1.02248	9	2.666	1.273	2.428	2.12233	0.745108	9	1.437	1.299	1.246	1.32733	0.0986019	9	1.202	1.046	2.999	1.749	1.08534	9	0	1.206	2.524	1.24333	1.26241
10	1.057	1.172	1.23	1.153	0.0880511	10	2.183	0	0.801	0.994667	1.10431	10	2.462		0.86	1.661	1.13279	10	2.932	1.237	2.461	2.21	0.874933	10	1.33	1.511	1.204	1.34833	0.154319	10	1.221	0.912	2.027	1.38667	0.575665	10	0	1.127	1.904	1.01033	0.957347
11	1.493	1.26	1.216	1.323	0.148859	11	2.401	1.048	0.657	1.36867	0.915153	11						11	2.704	1.528	2.2	2.144	0.589997	11	1.572	1.906	1.137	1.53833	0.385604	11	1.371	0.938	2.143	1.484	0.610396	11	0.754	0.588	2.013	1.11833	0.779237
12	1.861		1.394			12	1.885		0.453			12						12	2.455	1.961	2.229	2.215	0.247297	12	1.948	1.075	2.135	1.71933	0.565788	12	1.326	0.892	2.192	1.47	0.661855	12		1.213	2	1.6065	0.556493
13	1.879		1.141			13	1.771		0.601			13						13	1.721	2.094	2.699	2.17133	0.493565	13	2.157		1.897			13	1.445	1.154	2.061	1.55333	0.463103	13		0.864	2.161
14	1.012		0.978			14	1.476					14						14	1.505	1.895	2.363	1.921	0.429591	14	2.105		1.652			14		0.744	1.446			14
15						15						15						15			1.152			15						15						15
16						16						16						16						16						16						16
Sum:	21.932	23.435	34.929	24.0103	7.58607	Sum:	21.774	9.535	8.065	11.0627	7.73839	Sum:	14.427	0	10.669	12.548	2.84681	Sum:	28.074	20.133	29.326	25.4603	6.27829	Sum:	21.823	14.453	19.939	16.1347	3.244	Sum:	17.898	16.106	30.098	20.6373	8.00777	Sum:	4.963	15.7	22.024	13.7562	9.16136
														* not analyzable
